# Supplementary material for: Sustainable High Corrosion Resistance in High-Concentration NaCl Solutions for Refractory High-Entropy Alloys with High Strength and Good Plasticity
Source: Entropy (Basel). 2026 Jan 15;28(1):105. doi: 10.3390/e28010105 (PMC12839976; doi:10.3390/e28010105)
Supplement: Supplementary file 1 [file entropy-28-00105-s001.zip]

Archive with 1 entries (1 files):
- entropy-4063051-supplementary.pdf
